# Supplementary material for: Differential Drug Susceptibility across Trichomonasvirus Species Allows for Generation of Varied Isogenic Clones of Trichomonas vaginalis
Source: Pathogens. 2024 Aug 29;13(9):733. doi: 10.3390/pathogens13090733 (PMC11434947; doi:10.3390/pathogens13090733)
Supplement: Supplementary file 1 [file pathogens-13-00733-s001.zip]

Archive with 1 entries (1 files):
- pathogens-3177234-supplementary.pdf
